# Supplementary material for: Immunochromatographic Strip Based on Tetrahedral DNA Immunoprobe for the Detection of Aflatoxin B1 in Rice Bran Oil
Source: Foods. 2024 Jul 30;13(15):2410. doi: 10.3390/foods13152410 (PMC11311855; doi:10.3390/foods13152410)
Supplement: Supplementary file 1 [file foods-13-02410-s001.zip]

Archive with 1 entries (1 files):
- foods-3096457-supplementary.pdf
